# Supplementary material for: Relationship Between Dietary Protein Source (Soybean Meal vs. Canola Meal) and Meat Quality Traits in Feedlot-Fattened Indigenous Dairy Lambs
Source: Vet Sci. 2026 Mar 27;13(4):327. doi: 10.3390/vetsci13040327 (PMC13119829; doi:10.3390/vetsci13040327)
Supplement: Supplementary file 1 [file vetsci-13-00327-s001.zip]

Archive with 1 entries (1 files):
- vetsci-4119067-supplementary.pdf
